# Supplementary material for: Assessing the prognostic value of KRAS mutation combined with tumor size in stage I-II non-small cell lung cancer: a retrospective analysis
Source: Front Oncol. 2024 May 31;14:1396285. doi: 10.3389/fonc.2024.1396285 (PMC11176435; doi:10.3389/fonc.2024.1396285)
Supplement: Supplementary file 2 [file Table_1.xlsx]

## Sheet: Sheet1
Supplemental Table 1			Multivariable Cox regression analysis
	Stage I													Stage II						T1							T2						T3														T3
	PAD	p-value	HR	95,0% CI for Exp(B)						PAD	p-value	HR	95,0% CI for Exp(B)					PAD	p-value	HR	95,0% CI for Exp(B)				PAD	p-value	HR	95,0% CI for Exp(B)			PAD	p-value	HR	95,0% CI for Exp(B)
				Lower	Upper								Lower	Upper							Lower	Upper						Lower	Upper					Lower	Upper
	Female	0.198247	0.698159	0.403862	1.20691					Female	0.0777119	0.426101	0.165157	1.09933				Female	0.0389462	0.489063	0.248024	0.96435			Female	0.662468	0.841691	0.388224	1.82483		Female	0.44353	0.552561	0.121177	2.51965
	Age at diagnosis	0.00200603	1.07265	1.02597	1.12145					Age at diagnosis	0.558389	1.01427	0.967263	1.06356				Age at diagnosis	0.00326492	1.09143	1.02963	1.15695			Age at diagnosis	0.0967446	1.0427	0.992498	1.09544		Age at diagnosis	0.365121	0.968597	0.903971	1.03784
	KRAS mut (Yes)	0.743495	0.905451	0.499464	1.64144					KRAS mut (Yes)	0.715288	1.23833	0.392653	3.90536				KRAS mut (Yes)	0.588138	1.23619	0.573853	2.66301			Stage_merged	0.975923	0.986541	0.40922	2.37834		KRAS mut (Yes)	0.794411	1.24793	0.235889	6.60199
	Tumor size (PAD-mm)	<0,001	1.05091	1.02551	1.07694					Tumor size (PAD-mm)	0.501658	1.00905	0.982878	1.03592				Stage_merged	0.469067	2.15347	0.269952	17.1787			KRAS mut (Yes)	0.487411	0.649793	0.192465	2.19381		Tumor size (PAD-mm)	0.701494	1.00729	0.970568	1.0454
	Tumor size (PAD-mm) +KRAS mut	0.75906	0.992159	0.943487	1.04334					Tumor size (PAD-mm) +KRAS mut	0.760634	1.00666	0.964562	1.0506				Tumor size (PAD-mm)	0.00398366	1.05506	1.01726	1.09426			Tumor size (PAD-mm)	0.154946	1.02325	0.99135	1.05617		Tumor size (PAD-mm) +KRAS mut	0.928821	1.00258	0.947373	1.06101
																		Tumor size (PAD-mm) +KRAS mut	0.732265	1.01184	0.945849	1.08244			Tumor size (PAD-mm) +KRAS mut	0.861971	1.00565	0.943794	1.07155
	CT	p-value	HR	95,0% CI for Exp(B)						CT	p-value	HR	95,0% CI for Exp(B)					CT	p-value	HR	95,0% CI for Exp(B)				CT	p-value	HR	95,0% CI for Exp(B)			CT	p-value	HR	95,0% CI for Exp(B)
				Lower	Upper								Lower	Upper							Lower	Upper						Lower	Upper					Lower	Upper
	Female	0.156594	0.700202	0.427644	1.14647					Female	0.068429	0.517854	0.255155	1.05102				Female	0.0249028	0.500286	0.273137	0.91634			Female	0.451007	0.781306	0.411264	1.4843		Female	0.540723	0.714134	0.242821	2.10026
	Age at diagnosis	<0,001	1.08284	1.0421	1.12517					Age at diagnosis	0.152745	1.03123	0.988663	1.07564				Age at diagnosis	0.000829006	1.08302	1.03355	1.13487			Age at diagnosis	0.00538042	1.07104	1.02051	1.12407		Age at diagnosis	0.84418	0.994294	0.939146	1.05268
	KRAS mut (Yes)	0.896773	0.963834	0.552495	1.68142					KRAS mut (Yes)	0.860924	0.918884	0.356658	2.36739				KRAS mut (Yes)	0.478035	1.3159	0.616394	2.80924			Tumor size (CT-mm)	0.651995	1.00466	0.984567	1.02516		KRAS mut (Yes)	0.685072	0.745599	0.180444	3.08082
	Tumor size (CT-mm)	0.655413	1.005	0.983221	1.02726					Tumor size (CT-mm)	0.652418	1.00485	0.983902	1.02625				Tumor size (CT-mm)	0.666106	0.991582	0.954227	1.0304			Tumor size (CT-mm) +KRAS mut	0.847452	0.995725	0.953196	1.04015		Tumor size (CT-mm)	0.624102	1.01081	0.968271	1.05521
	Tumor size (CT-mm) +KRAS mut	0.821046	1.00479	0.964072	1.04722					Tumor size (CT-mm) +KRAS mut	0.516863	1.01195	0.976246	1.04896				Tumor size (CT-mm) +KRAS mut	0.402993	1.02477	0.967653	1.08527			Stage II	0.338919	1.38489	0.710529	2.69928		Tumor size (CT-mm) +KRAS mut	0.693473	1.01157	0.955313	1.07115
																		Stage II	0.345852	2.67279	0.346123	20.6395			KRAS mut (Yes)	0.701015	0.856697	0.388982	1.8868
